# Supplementary material for: Electronic Properties of Graphene Nano-Parallelograms: A Thermally Assisted Occupation DFT Computational Study
Source: Molecules. 2024 Jan 10;29(2):0. doi: 10.3390/molecules29020349 (PMC11154290; doi:10.3390/molecules29020349)
Supplement: Supplementary file 1 [file molecules-29-00349-s001.zip]

Archive with 1 entries (1 files):
- molecules-2804734-supplementary.pdf
